# Supplementary material for: Evolution of Thoracic Disc Herniation Surgery: Future Perspectives from a Systematic Review and Meta-Analysis
Source: Brain Sci. 2024 Oct 25;14(11):1062. doi: 10.3390/brainsci14111062 (PMC11591945; doi:10.3390/brainsci14111062)
Supplement: Supplementary file 1 [file brainsci-14-01062-s001.zip]

Archive with 1 entries (1 files):
- brainsci-3256884-supplementary.pdf
